# Supplementary material for: Type 2 Diabetes Risk and Lipid Metabolism Related to the Pleiotropic Effects of an ABCB1 Variant: A Chinese Family-Based Cohort Study
Source: Metabolites. 2022 Sep 16;12(9):875. doi: 10.3390/metabo12090875 (PMC9502507; doi:10.3390/metabo12090875)
Supplement: Supplementary file 1 [file metabolites-12-00875-s001.zip]

Archive with 1 entries (1 files):
- metabolites-1883136-supplementary.pdf
